# Supplementary material for: Luteotropic and Luteolytic Factors Modulate the Expression of Nuclear Receptor Coregulators in Bovine Luteal Cells Independently of Histone Acetyltransferase and Histone Deacetylase Activities
Source: Animals (Basel). 2023 Aug 31;13(17):2784. doi: 10.3390/ani13172784 (PMC10486568; doi:10.3390/ani13172784)
Supplement: Supplementary file 1 [file animals-13-02784-s001.zip]

Archive with 1 entries (1 files):
- animals-2349127-supplementary.docx
